# Supplementary material for: Complete Genome Sequence of the Biocontrol Agent Bacillus velezensis UFLA258 and Its Comparison with Related Species: Diversity within the Commons
Source: Genome Biol Evol. 2019 Oct 3;11(10):2818–23. doi: 10.1093/gbe/evz208 (PMC6788494; doi:10.1093/gbe/evz208)
Supplement: evz208_Supplementary_Data [file evz208_supplementary_data.zip]

Archive with 3 entries (3 files):
- Figure S1.tif
- Figure S2.tif
- Supplementary Material unmarked.docx
